# Supplementary material for: Camel Milk Protein Ameliorates Ulcerative Colitis by Modulating Gut Microbiota and Amino Acid Metabolism
Source: Nutrients. 2025 Feb 24;17(5):780. doi: 10.3390/nu17050780 (PMC11902107; doi:10.3390/nu17050780)
Supplement: Supplementary file 1 [file nutrients-17-00780-s001.zip]

Archive with 1 entries (1 files):
- nutrients-3428003-supplementary.pdf
